# Supplementary material for: Exercise-induced peptide TAG-23 protects cardiomyocytes from reperfusion injury through regulating PKG–cCbl interaction
Source: Basic Res Cardiol. 2021 Jun 25;116(1):41. doi: 10.1007/s00395-021-00878-4 (PMC8233271; doi:10.1007/s00395-021-00878-4)
Supplement: Supplementary file 4 — Supplementary file4 (XLSX 9 KB) [file 395_2021_878_MOESM4_ESM.xlsx]

## Sheet: Sheet1
	Scr	TAGLN	HR+Scr	HR+TAGLN
	360/400	368/400	205/400	295/400
	371/400	363/400	197/400	287/400
	377/400	381/400	210/400	270/400
	380/400	372/400	210/400	293/400
	375/400	377/400	206/400	285/400
	381/400	369/400	223/400	279/400
	372/400	365/400	193/400	269/400
	362/400	369/400	183/400	277/400
	370/400	365/400	211/400	283/400
