# Supplementary material for: Exercise-induced peptide TAG-23 protects cardiomyocytes from reperfusion injury through regulating PKG–cCbl interaction
Source: Basic Res Cardiol. 2021 Jun 25;116(1):41. doi: 10.1007/s00395-021-00878-4 (PMC8233271; doi:10.1007/s00395-021-00878-4)
Supplement: Supplementary file 5 — Supplementary file5 (XLSX 10 KB) [file 395_2021_878_MOESM5_ESM.xlsx]

## Sheet: Sheet1
	1	2	3	4	5	6	7	8	9	10	11	12
A	0.532	0.498	1.122	0.753	0.045	0.048	0.05	0.046	0.045	0.045	0.044	0.046	490
B	0.493	0.523	1.032	0.712	0.045	0.044	0.045	0.045	0.045	0.045	0.046	0.045	490
C	0.503	0.512	1.142	0.783	0.046	0.044	0.045	0.045	0.045	0.044	0.046	0.044	490
D	0.044	0.044	0.045	0.044	0.045	0.045	0.044	0.044	0.045	0.044	0.045	0.045	490
E	0.044	0.043	0.045	0.044	0.045	0.048	0.05	0.046	0.045	0.045	0.044	0.044	490
F	0.046	0.044	0.044	0.044	0.046	0.044	0.045	0.045	0.045	0.046	0.046	0.044	490
G	0.045	0.047	0.043	0.042	0.045	0.044	0.045	0.045	0.045	0.044	0.045	0.045	490
H	0.044	0.044	0.044	0.045	0.044	0.045	0.044	0.044	0.044	0.044	0.048	0.045	490
	1	2	3	4	5	6	7	8	9	10	11	12
A	0.492	0.486	1.125	0.728	0.044	0.044	0.045	0.045	0.044	0.044	0.044	0.044	490
B	0.471	0.501	1.204	0.752	0.045	0.045	0.044	0.044	0.045	0.044	0.045	0.045	490
C	0.463	0.432	0.983	0.784	0.044	0.044	0.05	0.046	0.045	0.045	0.044	0.044	490
D	0.045	0.045	0.045	0.044	0.045	0.045	0.044	0.044	0.045	0.044	0.045	0.045	490
E	0.044	0.044	0.045	0.045	0.044	0.044	0.05	0.046	0.045	0.045	0.044	0.044	490
F	0.05	0.046	0.045	0.046	0.046	0.044	0.045	0.045	0.045	0.046	0.046	0.044	490
G	0.045	0.045	0.045	0.044	0.045	0.045	0.045	0.045	0.045	0.044	0.045	0.045	490
H	0.045	0.045	0.045	0.044	0.045	0.045	0.044	0.044	0.044	0.044	0.048	0.045	490
	1	2	3	4	5	6	7	8	9	10	11	12
A	0.493	0.486	1.145	0.683	0.045	0.045	0.044	0.045	0.048	0.05	0.046	0.045
B	0.513	0.472	1.242	0.695	0.045	0.044	0.044	0.046	0.044	0.045	0.045	0.044
C	0.525	0.562	1.054	0.728	0.046	0.043	0.042	0.045	0.044	0.045	0.045	0.044
D	0.044	0.044	0.045	0.044	0.045	0.044	0.045	0.044	0.045	0.044	0.044	0.045
E	0.044	0.043	0.045	0.044	0.043	0.045	0.044	0.045	0.045	0.044	0.045	0.045
F	0.046	0.044	0.044	0.046	0.044	0.044	0.044	0.046	0.044	0.044	0.046	0.044
G	0.045	0.047	0.043	0.045	0.047	0.043	0.042	0.045	0.043	0.042	0.045	0.045
H	0.044	0.044	0.044	0.044	0.044	0.044	0.045	0.044	0.044	0.045	0.044	0.045
