# Supplementary material for: Exercise-induced peptide TAG-23 protects cardiomyocytes from reperfusion injury through regulating PKG–cCbl interaction
Source: Basic Res Cardiol. 2021 Jun 25;116(1):41. doi: 10.1007/s00395-021-00878-4 (PMC8233271; doi:10.1007/s00395-021-00878-4)
Supplement: Supplementary file 6 — Supplementary file6 (XLSX 13 KB) [file 395_2021_878_MOESM6_ESM.xlsx]

## Sheet: PARP
	cleaved PARP	PARP	C-P/P	weighting			cleaved Cas3	Cas3	C-C3/C3	weighting			Bax	Bcl-2	Bax/Bcl2	weighting
Scr	19713.1	19585.2	1.00653	1.00052		Scr	35011.6	21770.5	1.60821	1.00013		Scr	25232.4	19097.8	1.32122	1.00092
TAG-23	6443.47	36596.8	0.176066	0.175016		TAG-23	15880.2	27001.4	0.588126	0.36575		TAG-23	6226.45	14050.5	0.443148	0.335718
	cleaved PARP	PARP	C-P/P	weighting			cleaved Cas3	Cas3	C-C3/C3	weighting			Bax	Bcl-2	Bax/Bcl2	weighting
Scr	21085.2	20385.9	1.0343	1.00418		Scr	32732.2	15172.2	2.15737	1.00343		Scr	6694.96	22440.6	0.298341	1.02876
TAG-23	10287.5	18478.9	0.556719	0.540504		TAG-23	21307.6	17216.7	1.23761	0.575633		TAG-23	2304.5	18861.4	0.122181	0.421313
	cleaved PARP	PARP	C-P/P	weighting			cleaved Cas3	Cas3	C-C3/C3	weighting			Bax	Bcl-2	Bax/Bcl2	weighting
Scr	23351.2	20641.1	1.13129	1.00026		Scr	29039.1	26315.6	1.10349	1.00044		Scr	28845.6	11002.6	2.62172	1.00065
TAG-23	4874.81	13694.1	0.355978	0.314746		TAG-23	13904.4	19700.4	0.705792	0.639884		TAG-23	10614.6	14741.8	0.720036	0.274823
		PARP	1st	2rd	3rd	Average	Sd
		Scr	1.00052	1.00418	1.00026	1.00165	0.00219049
		TAG-23	0.175016	0.540504	0.314746	0.343422	0.184423
		CASPASE	1st	2rd	3rd	Average	Sd
		Scr	1.00013	1.00343	1.00044	1.00134	0.00182047
		TAG-23	0.36575	0.575633	0.639884	0.527089	0.143369
		Bax/Bcl	1st	2rd	3rd	Average	Sd
		Scr	1.00092	1.02876	1.00065	1.01011	0.0161514
		TAG-23	0.335718	0.421313	0.274823	0.343951	0.0735911
