# Supplementary material for: Exercise-induced peptide TAG-23 protects cardiomyocytes from reperfusion injury through regulating PKG–cCbl interaction
Source: Basic Res Cardiol. 2021 Jun 25;116(1):41. doi: 10.1007/s00395-021-00878-4 (PMC8233271; doi:10.1007/s00395-021-00878-4)
Supplement: Supplementary file 7 — Supplementary file7 (XLSX 13 KB) [file 395_2021_878_MOESM7_ESM.xlsx]

## Sheet: Sheet1
TUNEL		Field1	Field2	Field3	Field4	Field5	Field6		DAPI		Field1	Field2	Field3	Field4	Field5	Field6		TUNEL postive		Field1	Field2	Field3	Field4	Field5	Field6	Average
SCR	Rep1	5	2	5	2	0	0		SCR	Rep1	256	231	228	250	234	259		SCR	Rep1	0.0195312	0.00865801	0.0219298	0.008	0	0	0.00968651
	Rep2	0	5	3	1	0	1			Rep2	230	222	248	253	247	236			Rep2	0	0.0225225	0.0120968	0.00395257	0	0.00423729	0.00713486
	Rep3	1	2	3	0	0	0			Rep3	229	244	227	248	245	233			Rep3	0.00436681	0.00819672	0.0132159	0	0	0	0.00429657
TAGLN	Rep1	1	2	4	1	5	5		TAGLN	Rep1	256	248	229	234	222	239		TAGLN	Rep1	0.00390625	0.00806452	0.0174672	0.0042735	0.0225225	0.0209205	0.0128591
	Rep2	2	5	5	4	5	1			Rep2	254	241	260	224	235	254			Rep2	0.00787402	0.0207469	0.0192308	0.0178571	0.0212766	0.00393701	0.0151537
	Rep3	1	5	2	3	3	2			Rep3	223	232	259	228	229	251			Rep3	0.0044843	0.0215517	0.00772201	0.0131579	0.0131004	0.00796813	0.0113307
H/R+SCR	Rep1	49	65	43	52	44	62		H/R+SCR	Rep1	173	172	152	145	136	131		H/R+SCR	Rep1	0.283237	0.377907	0.282895	0.358621	0.323529	0.473282	0.349912
	Rep2	42	52	46	61	58	63			Rep2	171	139	140	137	143	155			Rep2	0.245614	0.374101	0.328571	0.445255	0.405594	0.406452	0.367598
	Rep3	42	52	41	60	49	52			Rep3	142	130	137	144	143	160			Rep3	0.295775	0.4	0.29927	0.416667	0.342657	0.325	0.346561
H/R+TAGLN	Rep1	37	40	29	25	36	30		H/R+TAGLN	Rep1	198	176	164	204	180	192		H/R+TAGLN	Rep1	0.186869	0.227273	0.176829	0.122549	0.2	0.15625	0.178295
	Rep2	38	38	26	40	33	25			Rep2	193	163	168	199	184	207			Rep2	0.196891	0.233129	0.154762	0.201005	0.179348	0.120773	0.180985
	Rep3	40	29	27	29	26	28			Rep3	181	205	194	197	202	201			Rep3	0.220994	0.141463	0.139175	0.147208	0.128713	0.139303	0.15281
											0.00968651	0.968651
											0.00713486	0.713486
											0.00429657	0.429657
											0.0128591	1.28591
											0.0151537	1.51537
											0.0113307	1.13307
											0.349912	34.9912
											0.367598	36.7598
											0.346561	34.6561
											0.178295	17.8295
											0.180985	18.0985
											0.15281	15.281
