# Supplementary material for: Exercise-induced peptide TAG-23 protects cardiomyocytes from reperfusion injury through regulating PKG–cCbl interaction
Source: Basic Res Cardiol. 2021 Jun 25;116(1):41. doi: 10.1007/s00395-021-00878-4 (PMC8233271; doi:10.1007/s00395-021-00878-4)
Supplement: Supplementary file 8 — Supplementary file8 (XLSX 13 KB) [file 395_2021_878_MOESM8_ESM.xlsx]

## Sheet: Sheet1
Fluorescence intensity		Field1	Field2	Field3	Field4	Field5	Field6
SCR	Rep1	1441727	1251874	833238	1923727	1123478	1737460	1.27604e+06
	Rep2	912171	1803586	1451502	1319785	1210363	1381302
	Rep3	1407332	1306442	928477	1366362	930903	639057
TAGLN	Rep1	1433086	753630	1730726	1574721	1752878	1275596
	Rep2	1162001	1363587	999663	1433158	1024672	1621363
	Rep3	1764402	1467560	1350599	1663374	748431	1701535
H/R+SCR	Rep1	51590983	55973144	45505994	47156831	62025643	46821204
	Rep2	53673553	54914764	46821387	63473589	60904769	63971378
	Rep3	47631638	53191884	59163063	61661791	58351242	58447374
H/R+TAGLN	Rep1	13010485	7981448	8221490	11916739	6931706	14085534
	Rep2	18668954	12898664	12740585	18950292	17713182	12135206
	Rep3	13178818	17790810	8714432	6650663	10390944	14998168
Fold of Control		Field1	Field2	Field3	Field4	Field5	Field6	Average
	Rep1	1.12984	0.981059	0.652985	1.50757	0.880438	1.3616	1.08558
	Rep2	0.714843	1.41342	1.1375	1.03428	0.948528	1.08249	1.05518
	Rep3	1.10289	1.02382	0.727621	1.07078	0.729523	0.500811	0.859241
	Rep1	1.12307	0.590599	1.35632	1.23406	1.37368	0.999649	1.1129
	Rep2	0.910628	1.06861	0.783408	1.12313	0.803007	1.27062	0.993232
	Rep3	1.38271	1.15009	1.05843	1.30354	0.586524	1.33345	1.13579
	Rep1	40.4304	43.8646	35.6618	36.9555	48.6078	36.6925	40.3687
	Rep2	42.0625	43.0352	36.6926	49.7425	47.7294	50.1326	44.8991
	Rep3	37.3276	41.685	46.3644	48.3226	45.7282	45.8036	44.2052
	Rep1	10.196	6.25484	6.44295	9.33882	5.43218	11.0384	8.1172
	Rep2	14.6303	10.1083	9.98444	14.8508	13.8813	9.51002	12.1609
	Rep3	10.3279	13.9422	6.82926	5.21194	8.14309	11.7536	9.36799
