# Supplementary material for: Exercise-induced peptide TAG-23 protects cardiomyocytes from reperfusion injury through regulating PKG–cCbl interaction
Source: Basic Res Cardiol. 2021 Jun 25;116(1):41. doi: 10.1007/s00395-021-00878-4 (PMC8233271; doi:10.1007/s00395-021-00878-4)
Supplement: Supplementary file 9 — Supplementary file9 (XLSX 15 KB) [file 395_2021_878_MOESM9_ESM.xlsx]

## Sheet: Sheet1
	1	2	3	4	5	6	7	8	9	10	11	12
A	63790	65042	56646	59121	883	920	891	874	929	901	898	906	490530
	58352	54324	13524	32384	304	286	306	296	296	298	301	316	525590
B	65838	63261	57549	56091	901	901	901	901	901	901	901	901	490530
	53786	50167	13809	31140	283	288	301	284	309	312	301	292	525590
C	65848	65095	56725	57262	901	901	901	901	901	901	901	901	490530
	55394	54492	13322	33987	277	308	301	291	280	308	305	271	525590
D	909	911	892	882	878	906	876	875	883	907	889	923	490530
	308	295	299	293	299	306	302	279	299	291	275	316	525590
E	905	889	881	914	894	893	905	873	919	917	906	897	490530
	308	306	300	301	302	309	283	291	292	316	281	277	525590
F	895	922	907	877	872	896	922	895	909	880	881	924	490530
	296	276	280	293	316	320	299	290	305	307	302	320	525590
G	896	875	929	927	905	928	919	894	911	874	923	916	490530
	304	289	303	306	315	278	271	291	271	288	294	305	525590
H	930	887	874	906	885	909	927	928	888	898	926	903	490530
	316	299	301	279	271	289	285	311	314	317	307	273	525590
	1	2	3	4	5	6	7	8	9	10	11	12
A	64613	64521	58787	59075	924	872	875	870	872	887	906	895	490530
	50636	56146	13211	30917	293	310	284	293	275	283	283	280	525590
B	63100	65450	58450	56023	901	901	901	901	901	901	901	901	490530
	56830	58807	10017	30122	283	297	284	282	281	294	271	276	525590
C	65101	65961	59622	59878	901	901	901	901	901	901	901	901	490530
	50500	58917	13181	33245	291	294	280	290	280	273	311	288	525590
D	920	873	912	890	927	916	896	927	918	903	904	903	490530
	305	290	299	305	310	285	286	296	295	315	277	285	525590
E	921	910	896	911	927	885	909	921	871	896	922	878	490530
	303	310	276	272	283	292	294	308	270	308	277	300	525590
F	905	907	893	899	899	929	909	920	900	888	919	916	490530
	313	302	301	294	303	298	307	303	272	303	271	277	525590
G	903	906	897	880	926	908	884	875	889	912	899	891	490530
	274	292	285	272	286	303	277	316	290	311	306	315	525590
H	925	880	901	879	905	884	880	913	872	872	877	929	490530
	277	306	288	288	288	270	282	272	276	282	312	318	525590
	1	2	3	4	5	6	7	8	9	10	11	12
A	63180	65486	58229	57593	917	915	914	897	898	919	914	871	490530
	50304	59627	12508	31249	307	302	295	308	315	272	315	305	525590
B	64831	64840	57046	57518	901	901	901	901	901	901	901	901	490530
	54648	54711	10704	30027	320	281	283	297	297	310	270	312	525590
C	63349	63996	57666	56580	901	901	901	901	901	901	901	901	490530
	54975	53817	12405	33410	315	307	294	286	301	310	293	273	525590
D	911	894	895	915	917	917	914	928	920	916	904	913	490530
	319	287	272	275	301	292	292	301	294	304	320	305	525590
E	918	876	918	910	901	926	915	877	886	919	908	874	490530
	270	300	309	283	310	288	272	295	317	289	272	283	525590
F	920	911	918	901	890	881	902	918	899	890	912	899	490530
	299	305	290	304	292	277	284	282	305	311	292	301	525590
G	882	895	915	912	905	884	929	878	920	919	928	922	490530
	319	273	289	276	317	299	289	320	289	307	280	280	525590
H	903	894	910	910	904	873	880	919	909	870	887	912	490530
	316	291	288	313	317	290	307	298	311	307	317	297	525590
	Scr	TAGLN	HR+Scr	HR+TAGLN
	0.914752	0.835214	0.238746	0.547758
	0.816945	0.793016	0.239952	0.555169
	0.84124	0.837115	0.234852	0.593535
	0.783681	0.870197	0.224727	0.523352
	0.900634	0.898503	0.171377	0.537672
	0.775718	0.89321	0.221076	0.555212
	0.796201	0.91053	0.214807	0.542583
	0.84293	0.843785	0.187638	0.522045
	0.867812	0.840943	0.215118	0.590491
