# Supplementary material for: Exercise-induced peptide TAG-23 protects cardiomyocytes from reperfusion injury through regulating PKG–cCbl interaction
Source: Basic Res Cardiol. 2021 Jun 25;116(1):41. doi: 10.1007/s00395-021-00878-4 (PMC8233271; doi:10.1007/s00395-021-00878-4)
Supplement: Supplementary file 11 — Supplementary file11 (XLSX 14 KB) [file 395_2021_878_MOESM11_ESM.xlsx]

## Sheet: Sheet1
Database ID	Protein Name	Peptides Number	MW	PI	GO
A0A0G2K3P4_RAT	Obscurin, cytoskeletal calmodulin and titin-interacting RhoGEF	24	847569	5.81	regulation of Rho protein signal transduction [GO:0035023];Rho guanyl-nucleotide exchange factor activity [GO:0005089];M band [GO:0031430];sarcomere [GO:0030017];Z disc [GO:0030018]
Q6P3V9_RAT	60S ribosomal protein L4	18	47300.3	11.02	translation [GO:0006412];structural constituent of ribosome [GO:0003735];nucleus [GO:0005634];ribosome [GO:0005840];rough endoplasmic reticulum [GO:0005791]
Q71DI1_RAT	Dermcidin	12	11283.7	6.09	killing of cells of other organism [GO:0031640];peptidase activity [GO:0008233];extracellular region [GO:0005576]
F1LPB9_RAT	Rabphilin-3A	9	75802.5	8.46	intracellular protein transport [GO:0006886];metal ion binding [GO:0046872];Rab GTPase binding [GO:0017137];intracellular [GO:0005622];membrane [GO:0016020]
A0A0G2K654_RAT	Histone cluster 1 H1 family member c	9	21316.5	11.01	chromosome condensation;histone H3-K27 trimethylation
A9LNM8_RAT	cGMP-dependent protein kinase	8	76368.6	5.62	ATP binding [GO:0005524];cGMP binding [GO:0030553];cGMP-dependent protein kinase activity [GO:0004692]
KAP0_RAT	cAMP-dependent protein kinase type I-alpha regulatory subunit	6	43094.5	5.27	cardiac muscle cell proliferation [GO:0060038];female meiotic nuclear division [GO:0007143];mesoderm formation [GO:0001707];negative regulation of activated T cell proliferation [GO:0046007];negative regulation of cAMP-dependent protein kinase activity [GO:2000480];negative regulation of meiotic nuclear division [GO:0045835];regulation of protein kinase activity [GO:0045859];sarcomere organizatio…
HSP7C_RAT	Heat shock cognate 71 kDa protein	3	70870.2	5.37	chaperone cofactor-dependent protein refolding [GO:0051085]
Q5U330_RAT	Guanylate cyclase 1 soluble subunit alpha 3	2	77537.6	6.65	intracellular signal transduction; positive regulation of nitric oxide mediated signal transduction
RB3GP_RAT	GTPase-activating protein catalytic subunit	2	86585.7	5.56	GTPase activator activity [GO:0005096]
A0A0G2K5V8_RAT	Death-associated protein kinase 1	2	161523	6.43	apoptotic signaling pathway; apoptotic process; negative regulation of apoptotic process; negative regulation of extrinsic apoptotic signaling pathway via death domain receptors
A0A096MK96_RAT	Serine/threonine-protein kinase tousled-like 1	2	81946.4	8.82	chromosome segregation [GO:0005783]
RS18_RAT	40S ribosomal protein S18	2	17718.5	10.99	translation [GO:0006412]
D3ZXW7_RAT	Tousled-like kinase 1 (Predicted)	2	59213.7	9.43	intracellular protein transport; intracellular signal transduction; protein phosphorylation; regulation of chromatin assembly or disassembly
G3V607_RAT	Rab proteins geranylgeranyltransferase component A	1	72103.3	4.79	protein geranylgeranylation [GO:0018344];protein targeting to membrane [GO:0006612];protein-containing complex assembly [GO:0065003];small GTPase mediated signal transduction [GO:0007264];GDP-dissociation inhibitor activity [GO:0005092];GTPase activator activity [GO:0005096];protein-containing complex binding [GO:0044877];Rab GTPase binding [GO:0017137];cytosol [GO:0005829];Rab-protein geranylger…
XK_RAT	Membrane transport protein XK	1	51049.8	8.6	amino acid transport [GO:0006865];-;integral component of membrane [GO:0016021]
A0A0G2JT06_RAT	COP9 signalosome complex subunit 1	1	58876.4	6.3	protein deneddylation
UBR5_RAT	E3 ubiquitin-protein ligase UBR5	1	308024	5.72	cellular response to DNA damage stimulus [GO:0006974];DNA repair [GO:0006281];negative regulation of double-strand break repair [GO:2000780];negative regulation of histone H2A K63-linked ubiquitination [GO:1901315];protein ubiquitination [GO:0016567];protein domain specific binding [GO:0019904];RNA binding [GO:0003723];ubiquitin binding [GO:0043130];ubiquitin protein ligase activity [GO:0061630];…
G1FBS2_RAT	Short transient receptor potential channel	1	92305.2	7.81	manganese ion transport [GO:0006828];regulation of cytosolic calcium ion concentration [GO:0051480];single fertilization [GO:0007338];calcium activated cation channel activity [GO:0005227];store-operated calcium channel activity [GO:0015279];integral component of plasma membrane [GO:0005887]
ACOC_RAT	Cytoplasmic aconitate hydratase	1	98126.4	6.72	cellular iron ion homeostasis [GO:0006879];citrate metabolic process [GO:0006101];liver development [GO:0001889];response to iron(II) ion [GO:0010040];tricarboxylic acid cycle [GO:0006099];4 iron, 4 sulfur cluster binding [GO:0051539];aconitate hydratase activity [GO:0003994];iron-responsive element binding [GO:0030350];iron-sulfur cluster binding [GO:0051536];metal ion binding [GO:0046872];mRNA …
BIN2_RAT	Bridging integrator 2	1	55117.7	4.83	cell chemotaxis [GO:0060326];plasma membrane tubulation [GO:0097320];podosome assembly [GO:0071800];phospholipid binding [GO:0005543];cell cortex [GO:0005938];cell junction [GO:0030054];cell projection [GO:0042995];phagocytic cup [GO:0001891];podosome [GO:0002102]
RIPK3_RAT	Receptor-interacting serine/threonine-protein kinase 3	1	52217.4	6.44	activation of protein kinase activity [GO:0032147];amyloid fibril formation [GO:1990000];intracellular signal transduction [GO:0035556];lymph node development [GO:0048535];multicellular organism development [GO:0007275];necroptotic process [GO:0070266];positive regulation of necroptotic process [GO:0060545];positive regulation of NF-kappaB transcription factor activity [GO:0051092];positive regul…
DTNB_RAT	Dystrobrevin beta	1	73877.1	8.89	zinc ion binding [GO:0008270];cytoplasm [GO:0005737]
A0A0G2JVW5_RAT	E3 ubiquitin-protein ligase HUWE1	1	447654	5.25	base-excision repair [GO:0006284];histone ubiquitination [GO:0016574];protein monoubiquitination [GO:0006513];protein polyubiquitination [GO:0000209];ubiquitin-protein transferase activity [GO:0004842];cytosol [GO:0005829];nucleoplasm [GO:0005654]
SPICE_RAT	Spindle and centriole-associated protein 1	1	96321.3	6.72	mitotic spindle assembly [GO:0090307]
A0A0G2K9Y3_RAT	StAR-related lipid transfer domain-containing 9	2	473751	6.04	microtubule-based movement [GO:0007018];ATP binding [GO:0005524];microtubule binding [GO:0008017];microtubule motor activity [GO:0003777];-
D4A554_RAT	Eukaryotic translation initiation factor 4 gamma	1	175434	5.6	RNA cap binding [GO:0000339];translation initiation factor activity [GO:0003743]
CXA6_RAT	Gap junction alpha-6 protein	1	32860	8.27	cell communication
A0A0G2K285_RAT	RALBP1 associated Eps domain containing protein 2	1	50797.3	6.4	calcium ion binding;
A0A0G2K5F6_RAT	SLAM family member 7	1	37081.9	7.61	integral component of membrane [GO:0016021]
