# Supplementary material for: Exercise-induced peptide TAG-23 protects cardiomyocytes from reperfusion injury through regulating PKG–cCbl interaction
Source: Basic Res Cardiol. 2021 Jun 25;116(1):41. doi: 10.1007/s00395-021-00878-4 (PMC8233271; doi:10.1007/s00395-021-00878-4)
Supplement: Supplementary file 12 — Supplementary file12 (XLS 20 KB) [file 395_2021_878_MOESM12_ESM.xls]

id	GeneId	Locus	FPKM_sample1	FPKM_sample2	log2FoldChange	test_stat	p_value	padj	significant
ENSRNOT00000000080	ENSRNOG00000000070	14:1621025-1632378	1.4866	3.31353	1.15636	6.14672	5e-05	0.000272896	Ups
ENSRNOT00000001163	ENSRNOG00000059545	7:140608433-140609067	2.13161	22.7555	3.41619	8.51782	5e-05	0.000272896	Ups
ENSRNOT00000001338	ENSRNOG00000021705	12:37184762-37185548	42.6249	17.4195	-1.29099	-10.2192	5e-05	0.000272896	Down
ENSRNOT00000001479	ENSRNOG00000001117	12:13734428-13747215	0.577665	2.6311	2.18736	9.3826	5e-05	0.000272896	Ups
ENSRNOT00000003402	ENSRNOG00000002462	10:49020453-49028069	1.27066	3.3233	1.38703	3.04644	0.00025	0.00120702	Ups
ENSRNOT00000003782	ENSRNOG00000002824	X:73762690-73778674	0.5509	1.80626	1.71314	1.80633	0.0003	0.00142813	Ups
ENSRNOT00000003791	ENSRNOG00000037984	13:97941756-97963824	4.17027	1.29183	-1.69072	-6.77958	5e-05	0.000272896	Down
ENSRNOT00000006725	ENSRNOG00000005067	6:7417424-7421456	37.1768	2.45699	-3.91944	-34.1089	5e-05	0.000272896	Down
ENSRNOT00000006734	ENSRNOG00000005077	14:72259407-72259869	2.4585	5.67684	1.20731	2.15085	0.0066	0.0223769	Ups
ENSRNOT00000006754	ENSRNOG00000049097	3:4867232-4869656	71.7732	168.907	1.23471	19.0376	5e-05	0.000272896	Ups
ENSRNOT00000007247	ENSRNOG00000005284	3:111545006-111553604	0.487047	0.99545	1.03129	2.33545	0.00465	0.0165193	Ups
ENSRNOT00000007357	ENSRNOG00000005572	7:123222160-123222610	0	0.682708	inf	-nan	0.0102	0.0324106	Ups
ENSRNOT00000007654	ENSRNOG00000005724	5:47186557-47244416	0.110147	0.486295	2.1424	4.08243	5e-05	0.000272896	Ups
ENSRNOT00000008101	ENSRNOG00000006112	3:145639154-145641654	1.9863	0.678252	-1.55019	-3.3329	0.0001	0.000520884	Down
ENSRNOT00000008262	ENSRNOG00000006033	14:82818662-82824599	0.650916	0.273073	-1.25319	-2.17302	0.00575	0.0197914	Down
ENSRNOT00000009755	ENSRNOG00000007315	X:128161894-128268322	2.47064	1.03535	-1.25476	-1.61501	0.01605	0.0474975	Down
ENSRNOT00000010216	ENSRNOG00000007673	3:55960066-55988968	1.0974	0.531086	-1.04707	-2.42544	0.00295	0.011155	Down
ENSRNOT00000010551	ENSRNOG00000007735	13:90759259-90762957	1.98747	0	-inf	-nan	5e-05	0.000272896	Down
ENSRNOT00000010612	ENSRNOG00000007956	15:19690193-19717774	1.89592	0.822849	-1.2042	-2.77125	0.00065	0.00289708	Down
ENSRNOT00000010836	ENSRNOG00000049751	17:53833022-53915076	1.00334	0.224368	-2.16087	-5.3689	5e-05	0.000272896	Down
ENSRNOT00000012667	ENSRNOG00000009503	2:264704768-264738257	0.492506	0.204424	-1.26858	-2.6289	0.0013	0.00545022	Down
ENSRNOT00000013281	ENSRNOG00000009617	10:105242151-105259795	0.609365	1.59407	1.38734	3.91935	5e-05	0.000272896	Ups
ENSRNOT00000014762	ENSRNOG00000010891	2:88384795-88414012	1.87946	0.864529	-1.12033	-4.91076	5e-05	0.000272896	Down
ENSRNOT00000015190	ENSRNOG00000011351	16:18690245-18709133	0.549185	1.38015	1.32946	2.37713	0.00735	0.0245178	Ups
ENSRNOT00000015308	ENSRNOG00000011398	6:136150784-136250752	4.61403	0.356222	-3.69518	-5.30005	5e-05	0.000272896	Down
ENSRNOT00000017718	ENSRNOG00000047387	1:59297293-59347472	0.766243	0.341638	-1.16534	-2.93236	0.00045	0.00207168	Down
ENSRNOT00000021527	ENSRNOG00000016012	9:64643280-64843960	1.82828	0.703694	-1.37747	-2.28549	0.00245	0.00949325	Down
ENSRNOT00000021850	ENSRNOG00000016183	5:135351815-135388083	1.51623	0.735289	-1.0441	-2.59767	0.00215	0.00847818	Down
ENSRNOT00000022395	ENSRNOG00000016641	5:73496026-73497609	1.69335	0.765769	-1.1449	-2.99805	0.0004	0.0018668	Down
ENSRNOT00000023290	ENSRNOG00000048297	1:50828133-51052340	1.69326	0.343924	-2.29964	-2.939	0.0063	0.021508	Down
ENSRNOT00000024465	ENSRNOG00000017938	1:255564408-255654932	1.75562	0.485423	-1.85467	-3.47895	5e-05	0.000272896	Down
ENSRNOT00000024691	ENSRNOG00000018291	8:16279391-16347545	3.79875	10.7909	1.50621	3.92606	5e-05	0.000272896	Ups
ENSRNOT00000025290	ENSRNOG00000018710	1:214419239-214423881	0.528601	1.18611	1.16598	3.53553	5e-05	0.000272896	Ups
ENSRNOT00000025319	ENSRNOG00000018736	1:214434625-214439720	1.1447	3.37641	1.56052	6.41507	5e-05	0.000272896	Ups
ENSRNOT00000025575	ENSRNOG00000018923	X:118996332-118998300	3.44788	1.42575	-1.27399	-2.73187	0.0013	0.00545022	Down
ENSRNOT00000026390	ENSRNOG00000050181	1:214476386-214511529	2.92852	7.07854	1.27328	6.35387	5e-05	0.000272896	Ups
ENSRNOT00000028988	ENSRNOG00000023387	1:31264754-31273159	14.3502	5.19396	-1.46616	-3.83777	5e-05	0.000272896	Down
ENSRNOT00000029274	ENSRNOG00000023412	18:3445661-3555711	1.0849	0.535639	-1.01823	-1.76177	0.01405	0.0423877	Down
ENSRNOT00000029471	ENSRNOG00000042059	1:142109251-142114634	0.274537	0.822834	1.5836	1.98006	0.01175	0.0365541	Ups
ENSRNOT00000030686	ENSRNOG00000025014	11:83855752-83856316	4.41338	1.85994	-1.24663	-2.37993	0.0028	0.0106442	Down
ENSRNOT00000032163	ENSRNOG00000010626	10:105498727-105504393	3.23504	7.45286	1.20401	3.2107	5e-05	0.000272896	Ups
ENSRNOT00000032787	ENSRNOG00000022882	14:51439094-51439974	0.810484	4.38371	2.43529	4.88516	5e-05	0.000272896	Ups
ENSRNOT00000033017	ENSRNOG00000018999	17:1703942-1797750	1.83504	0.780574	-1.23321	-3.04262	0.0005	0.00228345	Down
ENSRNOT00000034503	ENSRNOG00000022252	8:1459525-1476837	0.793129	0.376642	-1.07436	-3.71288	5e-05	0.000272896	Down
ENSRNOT00000035567	ENSRNOG00000027006	10:80790167-81296363	0.897912	2.62064	1.54527	3.55577	5e-05	0.000272896	Ups
ENSRNOT00000036247	ENSRNOG00000022082	4:117743709-117882464	1.80801	6.4844	1.84258	5.32625	5e-05	0.000272896	Ups
ENSRNOT00000037547	ENSRNOG00000026672	5:24146170-24165463	0.285385	1.03419	1.85752	3.65255	0.00015	0.000757272	Ups
ENSRNOT00000039216	ENSRNOG00000030131	18:15868067-15873793	1.82967	0.8674	-1.07681	-2.70715	0.00045	0.00207168	Down
ENSRNOT00000039280	ENSRNOG00000050805	12:22009010-22021851	4.01675	1.43788	-1.48209	-6.94825	5e-05	0.000272896	Down
ENSRNOT00000041306	ENSRNOG00000032585	5:98998162-99179966	103.036	337.198	1.71044	51.2387	5e-05	0.000272896	Ups
ENSRNOT00000042201	ENSRNOG00000030476	3:4282235-4282814	11.1924	30.7331	1.45727	7.20319	5e-05	0.000272896	Ups
ENSRNOT00000042827	ENSRNOG00000002280	X:80213331-80309936	67.4108	30.1262	-1.16196	-4.49533	5e-05	0.000272896	Down
ENSRNOT00000043210	ENSRNOG00000049965	6:138054661-138662511	1.53784	0.700178	-1.13511	-3.12189	0.00025	0.00120702	Down
ENSRNOT00000043508	ENSRNOG00000032348	6:135139291-135139621	0	1.95415	inf	-nan	0.0102	0.0324106	Ups
ENSRNOT00000044778	ENSRNOG00000013351	1:3858908-4011511	1.24794	0.619418	-1.01056	-2.5339	0.00125	0.00525759	Down
ENSRNOT00000047109	ENSRNOG00000053756	2:55108794-55109232	39.122	144.358	1.8836	13.3262	5e-05	0.000272896	Ups
ENSRNOT00000047593	ENSRNOG00000034093	2:177651240-177653288	6.93263	32.7075	2.23815	22.5682	5e-05	0.000272896	Ups
ENSRNOT00000047750	ENSRNOG00000033057	16:25773601-25774845	63.1029	6.7837	-3.21756	-24.9882	5e-05	0.000272896	Down
ENSRNOT00000048851	ENSRNOG00000001269	12:39864294-39882030	5.89867	12.1583	1.04348	3.28856	5e-05	0.000272896	Ups
ENSRNOT00000048905	ENSRNOG00000032034	1:85437779-85466854	1.2751	2.58779	1.02111	2.04223	0.0118	0.0366857	Ups
ENSRNOT00000049862	ENSRNOG00000001747	11:71959227-72021224	6.06219	2.55295	-1.24767	-2.01764	5e-05	0.000272896	Down
ENSRNOT00000050119	ENSRNOG00000042826	1:61382117-61426320	1.91892	0.917117	-1.06512	-4.01033	5e-05	0.000272896	Down
ENSRNOT00000050914	ENSRNOG00000021101	2:196334625-196344008	0.801027	2.18272	1.44621	2.86459	0.00125	0.00525759	Ups
ENSRNOT00000051137	ENSRNOG00000050393	7:36290232-36290388	83.005	0	-inf	-nan	0.0078	0.0257778	Down
ENSRNOT00000052002	ENSRNOG00000025923	14:86345952-86613327	0.46186	2.28809	2.30862	2.83326	5e-05	0.000272896	Ups
ENSRNOT00000056217	ENSRNOG00000037214	10:65552896-65556749	0.721571	0.253452	-1.50943	-1.85831	0.015	0.0448554	Down
ENSRNOT00000056933	ENSRNOG00000020616	1:87180623-87191588	1.5312	5.77392	1.91489	3.65514	5e-05	0.000272896	Ups
ENSRNOT00000057176	ENSRNOG00000014204	3:80072488-80081047	1.48089	19.829	3.74307	6.1194	5e-05	0.000272896	Ups
ENSRNOT00000057372	ENSRNOG00000037795	5:126812186-126821407	0.822949	0.370009	-1.15324	-2.31439	0.0038	0.0138692	Down
ENSRNOT00000057761	ENSRNOG00000046973	16:80904124-81072145	0.457286	0.952431	1.05852	2.75936	0.00035	0.00165073	Ups
ENSRNOT00000059459	ENSRNOG00000013215	16:47177144-47208110	1.29212	0.378766	-1.77036	-2.75788	0.0029	0.0109834	Down
ENSRNOT00000060370	ENSRNOG00000022599	12:16950727-16958554	1.20008	0.183261	-2.71116	-4.76226	5e-05	0.000272896	Down
ENSRNOT00000060459	ENSRNOG00000019986	4:51888633-51946715	0.692852	0.282775	-1.29289	-1.97686	0.01145	0.0357455	Down
ENSRNOT00000060492	ENSRNOG00000039473	2:53116100-53140637	1.62851	0.732107	-1.15342	-2.27372	0.007	0.0235041	Down
ENSRNOT00000063883	ENSRNOG00000001774	11:70967222-71108184	1.88546	0.729315	-1.3703	-2.50221	0.00245	0.00949325	Down
ENSRNOT00000064178	ENSRNOG00000047206	1:75233702-75264293	0.453812	2.42146	2.41571	7.0621	5e-05	0.000272896	Ups
ENSRNOT00000064340	ENSRNOG00000034116	X:54227396-54303864	1.06159	0.520099	-1.02937	-1.76645	0.0167	0.0490043	Down
ENSRNOT00000066777	ENSRNOG00000007242	3:1960956-2123820	0.473228	1.74363	1.88149	2.38622	5e-05	0.000272896	Ups
ENSRNOT00000067722	ENSRNOG00000017864	2:30250632-30340208	3.02018	1.28836	-1.2291	-2.47442	0.00605	0.020724	Down
ENSRNOT00000067841	ENSRNOG00000022307	5:173340059-173354755	0.362724	0.821468	1.17933	2.22184	0.0019	0.00761441	Ups
ENSRNOT00000068334	ENSRNOG00000012734	2:122476172-122694271	0.999337	0.308034	-1.69788	-1.89437	0.01175	0.0365541	Down
ENSRNOT00000071060	ENSRNOG00000048597	11:72829237-72865902	1.62005	3.664	1.17738	5.12748	5e-05	0.000272896	Ups
ENSRNOT00000071116	ENSRNOG00000050061	5:60944562-60955943	6.7537	3.05839	-1.14291	-7.20436	5e-05	0.000272896	Down
ENSRNOT00000071413	ENSRNOG00000048337	1:222478020-222495382	0.843332	2.22659	1.40066	2.76044	0.0002	0.000986994	Ups
ENSRNOT00000071608	ENSRNOG00000048819	9:86653518-86653983	0.868268	0	-inf	-nan	0.00095	0.00410841	Down
ENSRNOT00000071765	ENSRNOG00000049238	10:84838263-84845288	0.729028	1.63921	1.16895	3.57823	5e-05	0.000272896	Ups
ENSRNOT00000072130	ENSRNOG00000046797	3:110835682-110840068	0.615717	1.34617	1.12852	3.31074	0.00025	0.00120702	Ups
ENSRNOT00000072458	ENSRNOG00000047854	20:3935528-3938915	2.32723	1.15025	-1.01667	-2.51179	0.0015	0.00620125	Down
ENSRNOT00000072607	ENSRNOG00000047884	1:62112796-62114672	2.09577	1.04788	-1	-3.34771	5e-05	0.000272896	Down
ENSRNOT00000072841	ENSRNOG00000050240	5:142332606-142376370	0.250773	0.592028	1.23929	3.31309	0.00025	0.00120702	Ups
ENSRNOT00000072970	ENSRNOG00000047907	10:49000972-49009156	0.333129	0.775523	1.21909	2.48457	0.0025	0.00965291	Ups
ENSRNOT00000073254	ENSRNOG00000048356	16:70068377-70070470	2.0117	9.60913	2.25599	12.5417	5e-05	0.000272896	Ups
ENSRNOT00000073286	ENSRNOG00000046191	8:85789762-85803433	5.09481	2.27916	-1.16053	-3.58722	5e-05	0.000272896	Down
ENSRNOT00000074079	ENSRNOG00000046439	1:226742342-226767868	1.76487	5.7032	1.69221	9.51073	5e-05	0.000272896	Ups
ENSRNOT00000074261	ENSRNOG00000046031	20:5198257-5212624	0.796197	0.201147	-1.98487	-3.93841	5e-05	0.000272896	Down
ENSRNOT00000074325	ENSRNOG00000047746	1:11963835-11968939	15.1074	4.01257	-1.91265	-9.99341	5e-05	0.000272896	Down
ENSRNOT00000074487	ENSRNOG00000046271	10:4312862-4446200	3.85749	1.2683	-1.60477	-2.74048	0.0001	0.000520884	Down
ENSRNOT00000074941	ENSRNOG00000027002	2:32859855-33025271	1.91456	0.335063	-2.51451	-11.5424	5e-05	0.000272896	Down
ENSRNOT00000075072	ENSRNOG00000011063	13:56015900-56236677	2.05323	0.91533	-1.16553	-2.00922	0.0111	0.0348129	Down
ENSRNOT00000075128	ENSRNOG00000049700	5:156757043-156781291	9.5862	20.971	1.12937	3.69327	5e-05	0.000272896	Ups
ENSRNOT00000075184	ENSRNOG00000046920	15:19275255-19282873	1.18861	4.63533	1.96339	8.85173	5e-05	0.000272896	Ups
ENSRNOT00000075508	ENSRNOG00000050002	9:64434903-64436664	0.194859	2.07954	3.41576	5.01812	5e-05	0.000272896	Ups
ENSRNOT00000075570	ENSRNOG00000046036	1:271252446-271275989	0.869604	15.2691	4.13411	10.2957	5e-05	0.000272896	Ups
ENSRNOT00000076399	ENSRNOG00000023387	1:31264754-31273159	3.73214	0.924138	-2.01382	-2.19017	0.00845	0.0276315	Down
ENSRNOT00000076508	ENSRNOG00000007434	5:48274476-48290658	7.40413	25.5305	1.78582	2.43207	0.0059	0.0202637	Ups
ENSRNOT00000076510	ENSRNOG00000013018	X:66561285-66602506	1.3876	0.486561	-1.51189	-2.57101	0.00065	0.00289708	Down
ENSRNOT00000076647	ENSRNOG00000051252	X:63329432-63330745	1.02325	2.21443	1.11377	3.01876	0.00025	0.00120702	Ups
ENSRNOT00000077930	ENSRNOG00000057080	10:109891382-109891879	9.77171	0	-inf	-nan	0.01085	0.0341715	Down
ENSRNOT00000077956	ENSRNOG00000061348	1:204714472-204817080	0.318989	0.994971	1.64115	2.25858	0.00205	0.0081333	Ups
ENSRNOT00000078034	ENSRNOG00000023541	13:97969334-98078946	1.15517	0.276324	-2.06367	-4.88634	5e-05	0.000272896	Down
ENSRNOT00000078166	ENSRNOG00000052977	17:14541948-14557792	11.8851	4.49478	-1.40283	-8.93497	5e-05	0.000272896	Down
ENSRNOT00000079006	ENSRNOG00000010748	16:54291250-54386129	2.42356	0.449841	-2.42964	-6.8222	5e-05	0.000272896	Down
ENSRNOT00000079392	ENSRNOG00000001478	12:25264191-25371001	0.562707	1.7258	1.61681	4.94065	5e-05	0.000272896	Ups
ENSRNOT00000079742	ENSRNOG00000018999	17:1703942-1797750	0.500152	1.14204	1.19117	1.80811	0.01085	0.0341715	Ups
ENSRNOT00000080267	ENSRNOG00000060604	AABR07024421.1:2414-3686	0.0952179	0.967507	3.34497	2.61833	0.0024	0.00933246	Ups
ENSRNOT00000080836	ENSRNOG00000010676	10:87116826-87137965	3.84003	1.09586	-1.80905	-2.33826	0.00055	0.00249106	Down
ENSRNOT00000081040	ENSRNOG00000060787	10:84714698-84718730	0	1.25686	inf	-nan	0.0102	0.0324106	Ups
ENSRNOT00000081473	ENSRNOG00000056342	2:236773939-236774103	0	80.2629	inf	-nan	0.0102	0.0324106	Ups
ENSRNOT00000081587	ENSRNOG00000060153	12:18931476-18940614	1.69876	0.421467	-2.01099	-2.44487	0.00985	0.0314385	Down
ENSRNOT00000081761	ENSRNOG00000052226	X:123803102-123806777	13.8763	35.3248	1.34806	5.22317	5e-05	0.000272896	Ups
ENSRNOT00000081924	ENSRNOG00000050647	20:4638662-5008262	30.5811	116.824	1.93363	29.2737	5e-05	0.000272896	Ups
ENSRNOT00000082045	ENSRNOG00000059412	X:123806917-123808049	0.405515	2.66934	2.71865	4.23002	5e-05	0.000272896	Ups
ENSRNOT00000082158	ENSRNOG00000061579	8:85489552-85490050	41.4719	153.312	1.88627	16.0765	5e-05	0.000272896	Ups
ENSRNOT00000082190	ENSRNOG00000055247	1:66637867-66639205	0.246934	2.4013	3.28162	4.9701	0.0002	0.000986994	Ups
ENSRNOT00000082344	ENSRNOG00000053807	AABR07024120.1:6774-8769	1.87856	0	-inf	-nan	5e-05	0.000272896	Down
ENSRNOT00000082403	ENSRNOG00000017116	18:61258910-61368371	0.169977	0.630622	1.89144	3.04098	0.00045	0.00207168	Ups
ENSRNOT00000082451	ENSRNOG00000057826	X:99852197-100057439	0.53349	0.15962	-1.74082	-2.37088	0.00875	0.0283977	Down
ENSRNOT00000082697	ENSRNOG00000018627	1:165665908-165680206	0.633952	0.263385	-1.2672	-2.13999	0.00965	0.0308692	Down
ENSRNOT00000082705	ENSRNOG00000061096	6:91456907-91457210	78.4845	224.196	1.51428	7.39277	5e-05	0.000272896	Ups
ENSRNOT00000082794	ENSRNOG00000010477	3:11254025-11271872	0.278164	0.668467	1.26492	1.99187	0.00575	0.0197914	Ups
ENSRNOT00000083022	ENSRNOG00000060307	10:105073076-105095094	4.04573	0.319295	-3.66344	-3.18362	0.0125	0.038468	Down
ENSRNOT00000083070	ENSRNOG00000056247	18:40542093-40542431	17.2122	4.21229	-2.03075	-2.77962	0.00385	0.0140337	Down
ENSRNOT00000083087	ENSRNOG00000052555	2:198388808-198389201	1.77666	40.4431	4.50865	5.90668	5e-05	0.000272896	Ups
ENSRNOT00000083171	ENSRNOG00000060572	3:57013024-57119001	0.883731	0.421144	-1.0693	-2.84954	0.00025	0.00120702	Down
ENSRNOT00000083296	ENSRNOG00000001269	12:39864294-39882030	3.40492	0.892439	-1.9318	-2.22304	0.00305	0.0114814	Down
ENSRNOT00000083310	ENSRNOG00000049943	4:183401317-183426439	7.01248	2.24597	-1.64259	-4.31103	5e-05	0.000272896	Down
ENSRNOT00000083363	ENSRNOG00000017610	18:60392375-60719720	0.29758	3.66737	3.6234	3.46884	0.0006	0.00269443	Ups
ENSRNOT00000083587	ENSRNOG00000015734	1:116587814-116679973	1.91916	0.726264	-1.40191	-2.57794	0.00095	0.00410841	Down
ENSRNOT00000083835	ENSRNOG00000061740	AABR07024104.1:33751-59242	0.661428	4.18742	2.6624	11.7327	5e-05	0.000272896	Ups
ENSRNOT00000083934	ENSRNOG00000010608	8:94863281-94922017	0.573982	0.166507	-1.78542	-2.22933	0.0054	0.0187541	Down
ENSRNOT00000083967	ENSRNOG00000005713	8:11888590-11927919	0.869033	0.304568	-1.51265	-3.09584	0.0003	0.00142813	Down
ENSRNOT00000084168	ENSRNOG00000060288	1:66643738-66645214	0.858985	0.392809	-1.12881	-1.97603	0.0087	0.0282933	Down
ENSRNOT00000084637	ENSRNOG00000060129	12:11127753-11144754	4.45246	11.8096	1.40728	15.4973	5e-05	0.000272896	Ups
ENSRNOT00000084769	ENSRNOG00000018697	9:82373945-82382272	0.898028	2.41611	1.42786	2.48733	0.00375	0.0137112	Ups
ENSRNOT00000084854	ENSRNOG00000058683	20:14045725-14046536	0.831116	0	-inf	-nan	0.00095	0.00410841	Down
ENSRNOT00000085263	ENSRNOG00000058975	X:22212131-22294402	0.788523	1.70945	1.11631	3.12984	5e-05	0.000272896	Ups
ENSRNOT00000085267	ENSRNOG00000011194	9:50581233-50744803	5.32832	2.49824	-1.09277	-4.96296	5e-05	0.000272896	Down
ENSRNOT00000085497	ENSRNOG00000059776	AABR07024382.1:99088-150196	3.67945	0.855744	-2.10424	-9.97622	5e-05	0.000272896	Down
ENSRNOT00000085563	ENSRNOG00000006241	3:46286711-46324057	10.3655	3.5763	-1.53525	-3.39755	5e-05	0.000272896	Down
ENSRNOT00000086276	ENSRNOG00000056678	7:141081942-141095691	1.06606	0.37237	-1.51749	-2.7034	0.00095	0.00410841	Down
ENSRNOT00000086310	ENSRNOG00000059714	6:135107270-135112775	33.3044	14.4662	-1.20303	-19.1663	5e-05	0.000272896	Down
ENSRNOT00000086766	ENSRNOG00000014969	1:264768104-264794938	0.406365	0.900734	1.14833	1.77888	0.0147	0.0440784	Ups
ENSRNOT00000087206	ENSRNOG00000056825	17:15429707-15603199	11.1057	1.37512	-3.01367	-3.84723	5e-05	0.000272896	Down
ENSRNOT00000087660	ENSRNOG00000015162	19:21400739-21492556	0.235206	0.987067	2.06922	2.99622	0.00325	0.012135	Ups
ENSRNOT00000087752	ENSRNOG00000011798	3:149221376-149249273	3.9183	11.2603	1.52295	2.15276	0.009	0.029057	Ups
ENSRNOT00000088006	ENSRNOG00000001064	12:37593873-37649036	1.00321	0.47923	-1.06583	-2.40859	0.00175	0.00707689	Down
ENSRNOT00000088570	ENSRNOG00000000161	X:84666899-84821775	0.431019	1.43732	1.73756	2.75994	0.00185	0.0074412	Ups
ENSRNOT00000088597	ENSRNOG00000058083	6:91680225-91680528	28.3507	64.7359	1.19118	3.39856	0.0001	0.000520884	Ups
ENSRNOT00000089325	ENSRNOG00000013055	2:22062049-22105710	2.09944	1.01909	-1.04272	-3.08321	5e-05	0.000272896	Down
ENSRNOT00000089442	ENSRNOG00000053643	6:19299771-19301131	1.80172	3.94388	1.13024	1.94409	0.012	0.0371778	Ups
ENSRNOT00000089613	ENSRNOG00000045721	17:35396285-35518522	1.38936	0.405709	-1.7759	-4.45406	5e-05	0.000272896	Down
ENSRNOT00000089886	ENSRNOG00000056344	5:129344334-129344661	1.59961	0	-inf	-nan	0.00095	0.00410841	Down
ENSRNOT00000089950	ENSRNOG00000055179	1:64018124-64126611	1.15171	18.3668	3.99525	5.38646	5e-05	0.000272896	Ups
ENSRNOT00000090116	ENSRNOG00000056824	19:22568559-22568919	1.18387	0	-inf	-nan	0.0078	0.0257778	Down
ENSRNOT00000090120	ENSRNOG00000059276	13:82254452-82298404	2.41337	1.15285	-1.06585	-2.75794	0.00055	0.00249106	Down
ENSRNOT00000090180	ENSRNOG00000051591	AABR07024264.1:3629-7199	10.4422	1.65174	-2.66037	-9.91432	5e-05	0.000272896	Down
ENSRNOT00000090198	ENSRNOG00000051965	18:69627756-69671199	3.25768	6.60393	1.01948	2.93474	5e-05	0.000272896	Ups
ENSRNOT00000090214	ENSRNOG00000053206	10:1563389-1567731	0.53362	1.15074	1.10868	2.23929	0.00545	0.0188864	Ups
ENSRNOT00000090383	ENSRNOG00000014806	9:81560841-81634534	0.597566	0.179924	-1.73171	-1.90906	0.01185	0.0368251	Down
ENSRNOT00000090777	ENSRNOG00000060289	X:23464862-23469041	1.00524	0	-inf	-nan	0.01475	0.0441819	Down
ENSRNOT00000090828	ENSRNOG00000060514	4:114850814-114853868	4.22025	1.44799	-1.54327	-4.50814	5e-05	0.000272896	Down
ENSRNOT00000090938	ENSRNOG00000058724	14:17606000-17631714	2.30622	1.13492	-1.02293	-1.88198	0.01105	0.0346942	Down
ENSRNOT00000091051	ENSRNOG00000053147	20:5779065-5785728	0.371282	3.21077	3.11233	8.34997	5e-05	0.000272896	Ups
ENSRNOT00000091664	ENSRNOG00000055526	5:135687537-135687897	8.91089	1.62212	-2.45769	-2.26594	0.0159	0.0471416	Down
ENSRNOT00000091756	ENSRNOG00000054334	11:60054407-60066739	0.329765	1.05036	1.67137	2.66558	0.0022	0.00865859	Ups
ENSRNOT00000092157	ENSRNOG00000008788	6:101923784-102028592	0.71666	0.239626	-1.5805	-2.42552	0.00705	0.0236497	Down
ENSRNOT00000092158	ENSRNOG00000028910	3:110498113-110572815	0.743371	2.0743	1.48047	2.37497	0.0084	0.0274932	Ups
ENSRNOT00000092289	ENSRNOG00000062071	1:188195415-188245628	4.63004	13.3716	1.53008	3.16831	0.00045	0.00207168	Ups
ENSRNOT00000092436	ENSRNOG00000056944	14:8383213-8600512	1.52125	0.476817	-1.67375	-2.48918	0.0035	0.0129197	Down
ENSRNOT00000092916	ENSRNOG00000047280	1:217602697-217638152	1.87535	4.07659	1.12021	2.42312	5e-05	0.000272896	Ups
ENSRNOT00000093492	ENSRNOG00000056721	6:86823683-86876633	0.356139	1.49712	2.07168	2.43356	0.0025	0.00965291	Ups
